# Supplementary material for: Broth Microdilution and Gradient Diffusion Strips vs. Reference Agar Dilution Method: First Evaluation for Clostridiales Species Antimicrobial Susceptibility Testing
Source: Antibiotics (Basel). 2021 Aug 12;10(8):975. doi: 10.3390/antibiotics10080975 (PMC8388896; doi:10.3390/antibiotics10080975)
Supplement: Supplementary file 1 [file antibiotics-10-00975-s001.zip]

Archive with 7 entries (4 files):
- Supplementary files/
- Supplementary files/Add file Table S1.xlsx
- __MACOSX/
- __MACOSX/Supplementary files/
- __MACOSX/Supplementary files/._Add file Table S1.xlsx
- Supplementary files/Add file Figure S1.pptx
- __MACOSX/Supplementary files/._Add file Figure S1.pptx
