# Supplementary material for: Broth Microdilution and Gradient Diffusion Strips vs. Reference Agar Dilution Method: First Evaluation for Clostridiales Species Antimicrobial Susceptibility Testing
Source: Antibiotics (Basel). 2021 Aug 12;10(8):975. doi: 10.3390/antibiotics10080975 (PMC8388896; doi:10.3390/antibiotics10080975)
Supplement: Supplementary file 1 [file antibiotics-10-00975-s001.zip › Supplementary files/Add file Table S1.xlsx]

## Sheet: Feuil1
Isolate N°	Identification	MALDI-TOF identification				MICs and clinical categorization (CC) obtained at 24 h and 48 h by the reference ADM
		Best match	LSV (Best match)	Second species	LSV second species	PenicillinG-MIC-24 h	PenicillinG-24h-(CC)	PenicillinG-MIC-48 h	PenicillinG-48h-(CC)	Piperacillin/Tazobactam-MIC-24 h	Piperacillin/Tazobactam-24h-(CC)	Piperacillin/Tazobactam-MIC-48 h	Piperacillin/Tazobactam-48h-(CC)	Metronidazole-MIC-24 h	Metronidazole-24h-(CC)	Metronidazole-MIC-48 h	Metronidazole-48h-(CC)	Clindamycin-MIC-24 h	Clindamycin-24h-(CC)	Clindamycin-MIC-48 h	Clindamycin-48h-(CC)	Tigecycline-MIC-24 h	Tigecycline-MIC-48 h	Vancomycin-MIC-24 h	Vancomycin-24h-(CC)	Vancomycin-MIC-48 h	Vancomycin-48h-(CC)
1	Clostridium septicum	Clostridium septicum	2.5	Clostridium paraputrificum	1.48	0.03	S	0.06	S	<0.016	S	<0.016	S	0.25	S	0.5	S	0.03	S	0.03	S	0.12	0.12	0.5	S	0.5	S
2	Clostridium ramosum	Clostridium ramosum	2.42	N/A	N/A	0.06	S	0.06	S	0.06	S	0.06	S	0.25	S	0.5	S	2	S	4	S	0.12	0.12	4	R	4	R
3	Clostridium perfringens	Clostridium perfringens	2.59	Staphylococcus aureus	1.55	0.06	S	0.06	S	<0.016	S	<0.016	S	0.5	S	0.5	S	0.25	S	0.25	S	2	4	0.5	S	0.5	S
4	Clostridium inocum	Clostridium innocuum	2.2	N/A	N/A	0.5	I	0.5	I	1	S	1	S	0.25	S	0.5	S	0.5	S	>128	R	0.06	0.06	8	R	8	R
5	Clostridium septicum	Clostridium septicum	2.08	Clostridium chauvoei	1.41	0.03	S	0.06	S	<0.016	S	<0.016	S	0.5	S	0.5	S	0.03	S	0.03	S	0.12	0.25	1	S	1	S
6	Clostridium perfringens	Clostridium perfringens	2.06	Listeria grayi	1.27	0.06	S	0.06	S	0.03	S	0.03	S	0.25	S	0.25	S	0.06	S	0.06	S	1	2	0.5	S	0.5	S
7	Clostridium perfringens	Clostridium perfringens	2.37	Clostridium butyricum	1.41	0.06	S	0.06	S	0.03	S	0.03	S	0.25	S	0.25	S	0.06	S	0.06	S	0.5	2	0.5	S	0.5	S
8	Clostridium septicum	Clostridium septicum	2.29	Lodderomyces elongisporus	1.46	0.03	S	0.06	S	<0.016	S	<0.016	S	0.06	S	0.12	S	0.03	S	0.03	S	0.03	0.06	0.25	S	0.25	S
9	Clostridium inocum	Clostridium innocuum	2.38	N/A	N/A	0.5	I	0.5	I	1	S	1	S	0.5	S	0.5	S	0.25	S	0.25	S	0.12	0.12	16	R	16	R
10	Clostridium perfringens	Clostridium perfringens	2.34	Listeria grayi	1.33	0.12	S	0.12	S	0.06	S	0.06	S	0.5	S	0.5	S	0.06	S	0.06	S	0.5	0.5	0.5	S	0.5	S
11	Hungatella hathewayi	Hungatella hathewayi	2.07	Lactobacillus mali	1.5	1	R	1	R	4	S	4	S	0.12	S	0.25	S	0.12	S	0.5	S	0.03	0.06	0.5	S	0.5	S
12	Clostridium perfringens	Clostridium perfringens	2.49	Neisseria meningitidis	1.29	0.12	S	0.12	S	0.06	S	0.12	S	1	S	1	S	0.5	S	0.5	S	2	2	0.5	S	0.5	S
13	Clostridium paraputrificum	Clostridium paraputrificum	2.28	Clostridium septicum	1.69	0.5	I	1	R	0.25	S	1	S	0.25	S	0.5	S	8	R	16	R	0.12	0.12	1	S	1	S
14	Clostridium ramosum	Clostridium ramosum	2.41	N/A	N/A	1	R	2	R	1	S	1	S	0.5	S	1	S	>128	R	>128	R	0.25	0.25	4	R	4	R
15	Clostridium perfringens	Clostridium perfringens	2.43	Staphylococcus aureus	1.44	0.12	S	0.12	S	0.12	S	0.12	S	0.5	S	0.5	S	0.06	S	0.06	S	0.12	0.12	0.5	S	0.5	S
16	Clostridium inocum	Clostridium innocuum	2.27	N/A	N/A	0.5	I	1	R	2	S	2	S	1	S	1	S	>128	R	>128	R	<0.03	<0.03	16	R	16	R
17	Clostridium barati	Clostridium baratii	2.22	Clostridium sardiniense	1.51	0.12	S	0.12	S	1	S	1	S	0.5	S	0.5	S	4	S	4	S	0.12	0.12	1	S	1	S
18	Clostridium perfringens	Clostridium perfringens	2.42	Campylobacter jejuni	1.37	0.12	S	0.25	S	0.25	S	0.25	S	0.5	S	0.5	S	0.5	S	0.5	S	1	2	0.5	S	0.5	S
19	Clostridium perfringens	Clostridium perfringens	2.5	Listeria grayi	1.38	0.12	S	0.25	S	0.5	S	0.5	S	0.5	S	0.5	S	2	S	4	S	0.5	0.5	0.5	S	0.5	S
20	Clostridium perfringens	Clostridium perfringens	2.47	Acinetobacter tjernbergiae	1.36	0.12	S	0.12	S	0.06	S	0.06	S	0.25	S	0.25	S	1	S	2	S	1	1	0.5	S	0.5	S
21	Clostridium septicum	Clostridium septicum	2.28	Clostridium paraputrificum	1.59	0.03	S	0.03	S	<0.016	S	<0.016	S	0.12	S	0.12	S	0.03	S	0.03	S	<0.03	<0.03	0.25	S	0.25	S
22	Clostridium septicum	Clostridium septicum	2.58	Clostridium paraputrificum	1.66	0.06	S	0.25	S	<0.016	S	<0.016	S	0.25	S	0.5	S	0.03	S	0.06	S	0.06	0.12	1	S	1	S
23	Clostridium tertium	Clostridium tertium	2.43	Clostridium chauvoei	1.51	0.5	I	1	R	8	S	16	I	0.5	S	1	S	2	S	4	S	1	1	1	S	1	S
24	Clostridium ramosum	Clostridium ramosum	2.43	N/A	N/A	0.06	S	0.12	S	0.06	S	0.06	S	0.5	S	0.5	S	4	S	4	S	0.25	0.25	4	R	4	R
25	Clostridium perfringens	Clostridium perfringens	2.42	Clostridium beijerinckii	1.39	0.06	S	0.12	S	0.06	S	0.12	S	0.25	S	0.25	S	1	S	1	S	0.12	0.12	0.5	S	0.5	S
26	Clostridium ramosum	Clostridium ramosum	2.42	N/A	N/A	0.5	I	0.5	I	0.25	S	0.5	S	0.25	S	0.5	S	16	R	>128	R	0.12	0.12	4	R	4	R
27	Clostridium inocum	Clostridium innocuum	2.26	N/A	N/A	0.25	S	0.25	S	1	S	1	S	0.25	S	0.5	S	>128	R	>128	R	0.12	0.12	16	R	16	R
28	Clostridium perfringens	Clostridium perfringens	2.37	Lactobacillus coryniformis	1.34	0.12	S	0.25	S	0.06	S	0.06	S	0.5	S	0.5	S	32	R	128	R	2	4	0.5	S	0.5	S
29	Clostridium perfringens	Clostridium perfringens	2.18	Streptomyces albus	1.31	0.06	S	0.12	S	0.03	S	0.03	S	0.5	S	0.5	S	2	S	2	S	1	1	0.5	S	0.5	S
30	Clostridium ramosum	Clostridium ramosum	2.31	N/A	N/A	0.5	I	0.5	I	0.25	S	0.25	S	1	S	1	S	4	S	8	R	0.12	0.12	4	R	4	R
31	Clostridium symbiosum	Clostridium symbiosum	2.37	Escherichia coli	1.37	1	R	1	R	1	S	1	S	0.06	S	0.25	S	1	S	2	S	<0.03	0.06	0.25	S	0.5	S
32	Clostridium citroniae	Clostridium citroniae	2.12	Clostridium bolteae	1.41	0.5	I	0.5	I	4	S	4	S	0.06	S	0.25	S	16	R	64	R	0.06	0.12	0.5	S	0.5	S
33	Clostridium perfringens	Clostridium perfringens	2.27	Streptomyces badius	1.36	0.25	S	0.25	S	1	S	1	S	1	S	1	S	1	S	2	S	1	1	0.5	S	0.5	S
34	Clostridium inocum	Clostridium innocuum	2.22	N/A	N/A	0.25	S	0.25	S	1	S	1	S	0.5	S	1	S	0.12	S	0.5	S	0.12	0.12	16	R	16	R
35	Clostridium perfringens	Clostridium perfringens	2.51	Listeria grayi	1.45	0.12	S	0.12	S	0.06	S	0.12	S	0.5	S	1	S	2	S	4	S	0.5	0.5	0.5	S	0.5	S
36	Clostridium citroniae	Clostridium citroniae	2.23	Clostridium clostridioforme	1.62	0.5	I	0.5	I	0.5	S	4	S	0.12	S	0.25	S	0.5	S	1	S	<0.03	<0.03	0.5	S	0.5	S
37	Clostridium ramosum	Clostridium ramosum	2.37	N/A	N/A	0.03	S	0.06	S	0.06	S	0.06	S	0.25	S	0.25	S	4	S	8	R	0.25	0.25	4	R	4	R
38	Clostridium perfringens	Clostridium perfringens	2.33	Staphylococcus aureus	1.39	0.12	S	0.25	S	0.5	S	1	S	0.5	S	0.5	S	1	S	2	S	1	1	0.5	S	0.5	S
39	Clostridium septicum	Clostridium septicum	2.34	Clostridium paraputrificum	1.32	4	R	4	R	0.12	S	0.12	S	0.5	S	0.5	S	0.25	S	0.25	S	<0.03	<0.03	2	S	2	S
40	Clostridioides difficile	Clostridioides difficile	2.28	N/A	N/A	1	R	1	R	8	S	16	I	0.25	S	0.25	S	1	S	8	R	<0.03	<0.03	0.25	S	0.25	S
41	Clostridioides difficile	Clostridioides difficile	2.36	Clostridium cochlearium	1.33	1	R	1	R	4	S	4	S	0.25	S	0.5	S	4	S	8	R	0.06	0.06	0.5	S	0.5	S
42	Clostridioides difficile	Clostridioides difficile	2.11	Nocardia sp.	1.32	1	R	1	R	8	S	8	S	0.25	S	0.25	S	1	S	4	S	<0.03	<0.03	0.5	S	0.5	S
43	Clostridioides difficile	Clostridioides difficile	2.22	Lactobacillus sakei	1.31	1	R	1	R	4	S	4	S	0.25	S	0.25	S	1	S	4	S	<0.03	<0.03	0.5	S	0.5	S
44	Clostridium perfringens	Clostridium perfringens	2.42	Lactobacillus plantarum	1.21	0.03	S	0.03	S	0.03	S	0.03	S	0.25	S	0.5	S	0.03	S	0.06	S	0.12	0.12	0.5	S	0.5	S
45	Clostridioides difficile	Clostridioides difficile	2.18	Alcaligenes faecalis	1.36	0.25	S	0.25	S	1	S	1	S	0.12	S	0.25	S	0.25	S	8	R	<0.03	<0.03	4	R	4	R
46	Clostridium perfringens	Clostridium perfringens	2.44	Staphylococcus aureus	1.33	0.06	S	0.06	S	0.12	S	0.25	S	0.25	S	0.25	S	0.06	S	0.06	S	0.12	0.25	0.5	S	0.5	S
47	Clostridioides difficile	Clostridioides difficile	2.23	Terrisporobacter glycolicus	1.39	1	R	1	R	4	S	4	S	0.25	S	0.25	S	1	S	8	R	0.06	0.06	0.5	S	0.5	S
